# Supplementary material for: Electrochemical Sensor Capable of Enhancing Dopamine Sensitivity Based on Micron-Sized Metal–Organic Frameworks
Source: Biosensors (Basel). 2025 May 30;15(6):348. doi: 10.3390/bios15060348 (PMC12190527; doi:10.3390/bios15060348)
Supplement: Supplementary file 1 [file biosensors-15-00348-s001.zip]

Archive with 1 entries (1 files):
- biosensors-3644222-supplementary.pdf
